# Supplementary material for: Activation of Gs signaling in mouse enteroendocrine K cells greatly improves obesity- and diabetes-related metabolic deficits
Source: J Clin Invest. 2024 Oct 22;134(24):e182325. doi: 10.1172/JCI182325 (PMC11649064; doi:10.1172/JCI182325)
Supplement: Supporting data values [file jci-134-182325-s009.xlsx]

## Sheet: Figure 1C
Body weight
Control	K-GsD
19.6	20
26.9	17.6
26.4	20.3
26.6	27.1
26.1	25
26

## Sheet: Figure 1D
Plasma GIP (pM)
Time (mins)	Control						K-GsD
0	13.645	7.774	4.398	8.187	4.419	9.832	23.779	27.08	38.86	19.117	21.618
15	12.057	8.52	4.886	4.398	6.13	8.207	103.519	121.848	142.324	63.392	56.307
60	12.521	4.97	8.753	5.43	6.007	6.718	94.749	93.92	70.366	41.434	38.513

## Sheet: Figure 1E
Blood glucose (mg/dL)
Time (mins)	Control						K-GsD
0	127	122	157	158	121	138	106	112	157	158	169
15	147	141	186	133	152	146	148	146	139	178	216
30	136	154	219	161	119	159	135	142	154	140	189
60	126	139	170	124	129	122	123	127	134	176	172

## Sheet: Figure 1F
Plasma insulin (ng/mL)
Time (mins)	Control						K-GsD
0	0.844	0.975	1.436	1	0.944	0.68	0.488	0.935	0.593	1.26	1.235
15	0.398	0.611	0.855	0.558	0.599	0.467	0.459	0.41	0.441	0.768	0.899
60	0.459	0.633	0.914	0.451	0.539		0.491	0.457	0.458	0.702	0.716

## Sheet: Figure 1G
Plasma GLP1 (pM)
Time (mins)	Control					K-GsD
0	6.533	6.749	7.092	9.155	8.079	7.743	7.05	6.155	8.73	7.897
15	7.447	7.645	7.035	7.911	7.659	5.818	7.149	6.33	6.792	7.405
60	8.384	7.855	7.785	8.037	7.461	6.835	6.548	9.141	8.065	9.223

## Sheet: Figure 2A
	OGTT
Time (mins)	Control							K-GsD
0	182	158	204	179	174	206	191	190	158	239	216	187	195	172
15	366	305	359	375	318	346	346	306	306	396	353	294	380	320
30	225	238	235	209	258	229	271	164	221	206	242	214	250	187
60	180	173	193	171	186	191	196	157	196	177	190	174	193	158
90	164	148	167	158	192	167	180	134	171	159	175	158	181	135
120	136	138	143	168	165	157	173	134	91	154	170	145	162	139
AOC
Control	K-GsD
3699	660
4230	4208
2901	682.5
3520	2250
4230	2018
2481	3984
4200	2449

## Sheet: Figure 2B
	OGTT + DCZ
Time (mins)	Control							K-GsD
0	161	151	176	173	177	137	166	157	138	162	180	219	172	159	189
15	359	387	339	365	383	385	398	303	309	287	216	218	287	236	242
30	205	175	205	204	214	176	208	159	154	162	163	169	157	199	165
60	184	172	172	151	159	143	168	145	158	165	158	151	142	153	153
90	148	163	160	131	142	144	173	145	139	162	150	141	131	129	145
120	136	154	152	148	144	130	149	136	130	145	161	160	141	140	144
AOC
Control	K-GsD
4305	2209
4395	3225
3045	1875
3248	-172.5
3741	-2160
4688	937.5
4455	1977
	-285

## Sheet: Figure 2C
	ITT (%)
Time (mins)	Control						K-GsD
0	96.1	106	91.5	103.1	97.8	111.7	108.6	108.6	93	103	97.4	106.9	83.5	99.1
15	90.9	84.5	74.7	77.6	74.7	84	62.4	74.6	99.7	66.8	72.4	51.2	70.7	74.6
30	79.9	75.8	68.9	66.6	61.4	74.7	56.2	88.5	57.9	67.4	65.7	49	69	73.5
45	78.7	70.6	78.7	66	55	76.4	52.9	93	65.1	68.5	60.7	52.9	72.9	77.9
60	74.1	81.6	88	56.2	55	75.3	57.9	99.7	74.6	72.9	85.7	61.2	87.4	94.1
90	101.9	88.6	89.7	66	57.9	97.8	59	98	90.7	84.1	90.7	75.7	85.7	91.3
AOC
Control	K-GsD
-1538	-5808
-3057	-1856
-1277	-2113
-4280	-3566
-4332	-2641
-3608	-5597
	-686.2
	-1847

## Sheet: Figure 2D
ITT + DCZ (%)
Time (mins)	Control							K-GsD
0	92.1	110.6	89.2	102.5	101.3	90.9	113.5	94.8	101.9	111.7	104.6	104.1	88.3	103	91.6	89.9
15	66	69.5	67.7	59.6	96.1	60.8	102.5	56.1	76.8	69.2	54.5	71.4	55	69.2	61	67
30	56.7	67.7	55	60.8	85.1	42.3	62	43.6	67.6	49	50.7	54.5	45.8	71.4	59.9	45.8
45	53.8	57.9	46.9	49.8	77.6	41.1	49.2	34.9	80.7	49.6	50.7	44.7	36	68.7	57.2	35.4
60	59.6	62.5	48.6	58.5	79.9	34.7	46.3	42	71.9	44.1	51.8	48.5	32.2	82.3	65.9	41.4
90	58.5	57.9	50.4	60.2	74.7	45.2	48.1	53.4	63.8	57.8	62.1	55.6	47.4	81.2	71.9	48.5
AOC
Control	K-GsD
-3816	-5735
-5396	-3256
-4161	-6748
-5117	-5803
-2195	-5784
-5411	-5321
-6250	-3195
	-3271
	-5047

## Sheet: Figure 2E
	Plasma GIP (pM)
Time (mins)	Control							K-GsD
0	6.098	4.566	10.233	12.131	19.326	14.795	7.17	52.496	30.222	51.578	39.157	50.14	53.872	30.16	45.245
10	124.489	119.597	184.142	40.013	177.813	246.082	142.835	494.999	318.536	398.908	503.224	537.743	597.336	456.599	424.681

[truncated: 99 more sheets: Figure 2F, Figure 2G, Figure 2H, Figure 3A, Figure 3B, Figure 3C, Figure 3D, Figure 3E, Figure 3F, Figure 3G, Figure 3H, Figure 3I, Figure 3J, Figure 3K, Figure 3L, Figure 3M, Figure 3N, Figure 4A, Figure 4B, Figure 4C …]
